# Supplementary material for: Overexpression of OsMYB305 in Rice Enhances the Nitrogen Uptake Under Low-Nitrogen Condition
Source: Front Plant Sci. 2020 Apr 15;11:369. doi: 10.3389/fpls.2020.00369 (PMC7174616; doi:10.3389/fpls.2020.00369)
Supplement: Supplementary file 2 [file Table_1.XLSX]

## Sheet: Sheet1
Table S1. List of the primers using in this study.
Primer type	Gene name	MSU loci		Primer sequence
OE	OsMYB305	LOC_Os01g45090	F:	AAAAAGCAGGCTTACTATTCGATGGCCACCAGG
			R:	AGAAAGCTGGGTAACATCCGCCTCTACAAGCAA
RT-PCR	OsMYB305		F:	CGAAGGATCCTGGGACAACC
			R:	GAAACCGAACTCAGTCGGGA
Qpcr	OsMYB305		F:	CGACCACCACCTCGAAAT
			R:	CCAGAAGCCGTCATTGAAAC
Qpcr	OsCesA4	LOC_Os01g54620	F:	GTTCGATGGCATTGATCGCA
			R:	CCACATAAACCGGACCTTGGA
Qpcr	OsCesA7	LOC_Os10g32980	F:	CCGGATGGATGATTCTTGTTG
			R:	CCCCCAAAACACTTTTATCCC
Qpcr	OsCesA9	LOC_Os09g25490	F:	AGGCCATCCATGTCATCAGCT
			R:	TTGAACCCCGTTAGGATGTCC
Qpcr	OsCCoAOMT	LOC_Os08g38910	F:	GCTCCATCGTGGCCTTCAAC
			R:	CCCCACTTCAGTCTCCCCG
Qpcr	OsLAC10	LOC_Os03g16610	F:	TCCGATCTTCCCATGTGCTA
			R:	ACGTACGGCATTATCCATTGAC
Qpcr	OsBC1	LOC_Os03g30250	F:	CGATCTTGGTGGTGCTCCTC
			R:	ATGAATAGACCAAAATGCCCCT
Qpcr	OsCCR1	LOC_Os01g18110	F:	AGCTTACAGGACAAGGGTCACC
			R:	CTCCGTTCCTTCTCACAATGC
Qpcr	OsGH9A3	LOC_Os03g52630	F:	CTCTGCAGTTCCTCCGATGT
			R:	TGTGTCCTTTGCTGTACCAAAC
Qpcr	OsCSLE6	LOC_Os09g30130	F:	AATTGGCTTTGTAATGTTGGCA
			R:	TGAAAGAAAAGGCAGTGCAATT
Qpcr	OsCSLF8	LOC_Os07g36630	F:	CAATGCGTTCTGGATCCGTT
			R:	CAACAAGGGAAAAACAAATACCA
Qpcr	OsMYB31	LOC_Os09g36730	F:	GAGCCCATGATGATGAAGCC
			R:	CCAATATCCAAGTGACAAAACGA
Qpcr	OsMYB48	LOC_Os01g74410	F:	TGAACGTCGTTGGGATTTCATTGC
			R:	TTGCTATCCTGGACCACCTGTTTC
Qpcr	OsNRT2.1	LOC_Os02g02170	F:	CCTTGTTGCAAACGGTGATG
			R:	CCTCCGTTTGTATCGGAGAAAT
Qpcr	OsNRT2.2	LOC_Os02g02190	F:	ACGCCTAATTAAGAGGCCAAG
			R:	CCTTTCTCCATGACGACATACTC
Qpcr	OsNIR2	LOC_Os01g25484	F:	GACGAGGAGTAGGAACACAGA
			R:	CCATGGGCGAAGGCATATT
Qpcr	OsNAR2.1	LOC_Os02g38230	F:	ATCCACGCCTCCCTCAA
			R:	TTGTCCTTCTTGCGCTTCTC
Qpcr	UBI		F:	AACCAGCTGAGGCCCAAGA
			R:	ACGATTGATTTAACCAGTCCATGA
