# Supplementary material for: Overexpression of OsMYB305 in Rice Enhances the Nitrogen Uptake Under Low-Nitrogen Condition
Source: Front Plant Sci. 2020 Apr 15;11:369. doi: 10.3389/fpls.2020.00369 (PMC7174616; doi:10.3389/fpls.2020.00369)
Supplement: Supplementary file 3 [file Table_2.XLSX]

## Sheet: down up
Table S2. List of the differentially expressed genes(DEGs) in the roots of OsMYB305-OE lines.
MSU accession number	OE15 log2(fold change)	OE20 log2(fold change)	Functional annotation
LOC_Os09g27930	-5.54203	-4.84756	ubiquitin fusion protein, putative, expressed
LOC_Os10g24690	-5.37033	-5.37637	expressed protein
LOC_Os03g15370	-5.33592	-4.29262	ubiquitin fusion protein, putative, expressed
LOC_Os01g17330	-4.30247	-3.92053	eukaryotic translation initiation factor 6, putative, expressed
LOC_Os07g43260	-4.28506	-3.9614	SKP1-like protein 1B, putative, expressed
LOC_Os04g12970	-4.13504	-5.35901	UDP-glucoronosyl/UDP-glucosyl transferase, putative, expressed
LOC_Os10g20350	-3.90675	-2.72126	MATE efflux family protein, putative, expressed
LOC_Os06g29220	-3.79944	-4.3152	erythronate-4-phosphate dehydrogenase domain containing protein, expressed
LOC_Os04g53606	-3.54435	-2.73054	expressed protein
LOC_Os02g08330	-3.49239	-2.02558	gp176, putative, expressed
LOC_Os09g15550	-3.39273	-2.69757	OsFBX313 - F-box domain containing protein, expressed
LOC_Os01g32670	-3.31483	-2.55744	expressed protein
LOC_Os01g38580	-3.2509	-3.709	beta,beta-carotene 9,10-dioxygenase, putative, expressed
LOC_Os03g57640	-3.23004	-2.40832	gibberellin receptor GID1L2, putative, expressed
LOC_Os10g18870	-3.18839	-3.47065	dirigent, putative, expressed
LOC_Os09g17530	-3.00569	-2.05214	OsFBX321 - F-box domain containing protein, expressed
LOC_Os09g31031	-2.92722	-1.59737	ubiquitin family protein, putative, expressed
LOC_Os09g17540	-2.79269	-1.54346	OsFBX322 - F-box domain containing protein, expressed
LOC_Os09g20220	-2.6306	-1.94626	glutathione S-transferase, putative, expressed
LOC_Os10g18820	-2.47168	-2.26901	dirigent, putative, expressed
LOC_Os11g47520	-2.42922	-1.52818	glycosyl hydrolase, putative, expressed
LOC_Os01g50100	-2.4291	-2.09021	ABC transporter, ATP-binding protein, putative, expressed
LOC_Os10g36210	-2.30367	-2.29641	valyl-tRNA synthetase, putative, expressed
LOC_Os01g45110	-2.22283	-1.72321	anthocyanin 3-O-beta-glucosyltransferase, putative, expressed
LOC_Os07g41460	-2.20687	-2.33145	sulfotransferase domain containing protein, expressed
LOC_Os12g08760	-2.17035	-2.73973	carboxyvinyl-carboxyphosphonate phosphorylmutase, putative, expressed
LOC_Os09g15560	-1.93817	-1.27824	OsFBX314 - F-box domain containing protein, expressed
LOC_Os09g26940	-1.9	-1.64675	cytochrome P450, putative, expressed
LOC_Os07g14030	-1.8751	-1.50564	SCP-like extracellular protein, expressed
LOC_Os06g19800	-1.8711	-1.8507	BURP domain containing protein, expressed
LOC_Os06g28820	-1.82751	-1.51235	cycloartenol synthase, putative, expressed
LOC_Os03g16030	-1.80495	-1.84674	hsp20/alpha crystallin family protein, putative, expressed
LOC_Os01g23710	-1.74458	-2.28449	no apical meristem protein, putative, expressed
LOC_Os06g24180	-1.73866	-1.84418	cytochrome P450 84A1, putative, expressed
LOC_Os01g42380	-1.70043	-1.35827	pleiotropic drug resistance protein, putative, expressed
LOC_Os06g32160	-1.68675	-0.956767	THION7 - Plant thionin family protein precursor, expressed
LOC_Os04g10160	-1.67045	-1.71704	cytochrome P450, putative, expressed
LOC_Os04g42120	-1.66554	-2.35343	N-acetyltransferase ESCO2, putative, expressed
LOC_Os05g32860	-1.64032	-1.15825	expressed protein
LOC_Os11g13750	-1.60339	-1.43655	expressed protein
LOC_Os09g39410	-1.60235	-1.24127	male sterility protein, putative, expressed
LOC_Os12g26380	-1.59311	-1.55763	dirigent, putative, expressed
LOC_Os03g55050	-1.54852	-1.09916	UDP-glucoronosyl and UDP-glucosyl transferase domain containing protein, expressed
LOC_Os01g12680	-1.54018	-1.41005	C4-dicarboxylate transporter/malic acid transport protein, expressed
LOC_Os08g36910	-1.53939	-1.70043	alpha-amylase precursor, putative, expressed
LOC_Os04g01690	-1.53595	-0.823731	pyridoxal-dependent decarboxylase protein, putative, expressed
LOC_Os11g41680	-1.52264	-1.31983	cytochrome P450, putative, expressed
LOC_Os01g71140	-1.50931	-0.90734	xylanase inhibitor, putative, expressed
LOC_Os01g71070	-1.46066	-1.4133	xylanase inhibitor, putative, expressed
LOC_Os05g13320	-1.45706	-1.3603	C4-dicarboxylate transporter/malic acid transport protein, expressed
LOC_Os07g44920	-1.4216	-1.20886	expressed protein
LOC_Os10g01920	-1.42015	-1.61965	transferase family protein, putative, expressed
LOC_Os05g28780	-1.41897	-0.879837	GCRP10 - Glycine and cysteine rich family protein precursor, expressed
LOC_Os01g63540	-1.41804	-1.13837	cytochrome P450, putative, expressed
LOC_Os01g41430	-1.41801	-0.736459	UDP-glucoronosyl and UDP-glucosyl transferase, putative, expressed
LOC_Os03g17480	-1.41251	-1.29083	IN2-1 protein, putative, expressed
LOC_Os11g04104	-1.4075	-0.949332	major facilitator superfamily antiporter, putative, expressed
LOC_Os01g42110	-1.39483	-1.23589	nodulin MtN3 family protein, putative, expressed
LOC_Os04g46130	-1.38645	-1.17059	plastocyanin-like domain containing protein, putative, expressed
LOC_Os08g43654	-1.3859	-1.53183	MATE efflux family protein, putative, expressed
LOC_Os10g31690	-1.38275	-0.948343	glycine-rich cell wall structural protein 2 precursor, putative, expressed
LOC_Os07g34040	-1.37324	-1.06588	harpin-induced protein 1 domain containing protein, expressed
LOC_Os12g31200	-1.36323	-1.32125	NB-ARC domain containing protein, expressed
LOC_Os07g36630	-1.36148	-0.777331	CSLF8 - cellulose synthase-like family F; beta1,3;1,4 glucan synthase, expressed
LOC_Os07g04960	-1.35627	-0.93054	app1, putative, expressed
LOC_Os02g17150	-1.35517	-0.988106	OsSub18 - Putative Subtilisin homologue, expressed
LOC_Os10g40720	-1.32256	-0.746682	expansin precursor, putative, expressed
LOC_Os02g57460	-1.32144	-1.84057	RING-H2 finger protein ATL5G, putative, expressed
LOC_Os01g62900	-1.32036	-0.749859	amino acid kinase, putative, expressed
LOC_Os01g42200	-1.31152	-1.18193	expressed protein
LOC_Os10g31540	-1.3076	-1.13107	glycine-rich cell wall structural protein 2 precursor, putative, expressed
LOC_Os12g31160	-1.30329	-1.36597	MLA10, putative, expressed
LOC_Os02g48450	-1.30061	-0.835155	xylem cysteine proteinase 2 precursor, putative, expressed
LOC_Os05g43940	-1.28259	-1.15211	O-methyltransferase, putative, expressed
LOC_Os09g31430	-1.27627	-1.10674	Os9bglu30 - beta-glucosidase, similar to Os4bglu12 exoglucanase, expressed
LOC_Os10g38340	-1.27116	-1.07372	glutathione S-transferase GSTU6, putative, expressed
LOC_Os03g46150	-1.26644	-1.01165	LTPL72 - Protease inhibitor/seed storage/LTP family protein precursor, expressed
LOC_Os02g50000	-1.2466	-0.881102	GDSL-like lipase/acylhydrolase, putative, expressed
LOC_Os02g40500	-1.23836	-0.667204	OsGrx_C2.1 - glutaredoxin subgroup I, expressed
LOC_Os02g17780	-1.22405	-0.971575	ent-kaurene synthase, chloroplast precursor, putative, expressed
LOC_Os04g08350	-1.22336	-0.479715	cysteine synthase, chloroplast/chromoplast precursor, putative, expressed
LOC_Os04g10010	-1.21955	-1.34672	sex determination protein tasselseed-2, putative, expressed
LOC_Os06g14630	-1.21814	-0.942007	GDSL-like lipase/acylhydrolase, putative, expressed
LOC_Os10g31710	-1.21586	-0.60863	glycine-rich cell wall structural protein 2 precursor, putative, expressed
LOC_Os05g07060	-1.20745	-0.95179	fasciclin domain containing protein, expressed
LOC_Os02g09240	-1.20332	-0.848122	cytochrome P450 71D8, putative, expressed
LOC_Os07g31470	-1.19378	-0.939985	MYB family transcription factor, putative, expressed
LOC_Os09g32290	-1.18093	-1.34131	FAD dependent oxidoreductase domain containing protein, expressed
LOC_Os10g31510	-1.17365	-1.04162	glycine-rich cell wall structural protein 2 precursor, putative, expressed
LOC_Os06g04169	-1.1689	-1.17425	hydrolase, alpha/beta fold family domain containing protein, expressed
LOC_Os10g08319	-1.16862	-0.821625	cytochrome P450, putative, expressed
LOC_Os10g31730	-1.16645	-0.647776	retrotransposon protein, putative, unclassified, expressed
LOC_Os04g27060	-1.16565	-0.769448	oxidoreductase, aldo/keto reductase family protein, putative, expressed
LOC_Os10g38740	-1.15336	-0.901411	glutathione S-transferase, putative, expressed
LOC_Os07g05360	-1.15191	-1.37756	photosystem II 10 kDa polypeptide, chloroplast precursor, putative, expressed
LOC_Os03g63260	-1.13322	-1.1989	pentatricopeptide, putative, expressed
LOC_Os12g42280	-1.1235	-0.714415	9-cis-epoxycarotenoid dioxygenase 1, chloroplast precursor, putative, expressed
LOC_Os03g42630	-1.11968	-0.816271	No apical meristem protein, putative, expressed
LOC_Os02g30100	-1.10936	-0.649019	cytochrome P450, putative, expressed
LOC_Os04g25370	-1.10033	-1.28697	cytokinin-O-glucosyltransferase 2, putative, expressed
LOC_Os06g32020	-1.09837	-0.628259	THION6 - Plant thionin family protein precursor, expressed
LOC_Os02g42740	-1.09475	-1.01729	cytochrome b5-like Heme/Steroid binding domain containing protein, expressed
LOC_Os01g63580	-1.09472	-0.932499	glycerol-3-phosphate acyltransferase, putative, expressed
LOC_Os06g35700	-1.08371	-1.11077	reticuline oxidase-like protein precursor, putative, expressed
LOC_Os08g41720	-1.08285	-0.651338	auxin efflux carrier component, putative, expressed
LOC_Os10g35040	-1.06751	-0.774163	receptor kinase like protein, putative, expressed
LOC_Os02g47390	-1.06545	-0.997583	expressed protein
LOC_Os07g48060	-1.06315	-0.864241	peroxidase precursor, putative, expressed
LOC_Os06g32240	-1.05087	-0.704874	THION9 - Plant thionin family protein precursor, expressed
LOC_Os02g35940	-1.04982	-1.31228	gibberellin receptor GID1L2, putative, expressed
LOC_Os07g47960	-1.04525	-1.12012	basic helix-loop-helix domain containing protein, expressed
LOC_Os05g28830	-1.04377	-1.10666	PMR5, putative, expressed
LOC_Os08g24790	-1.04244	-0.768744	AIR12, putative, expressed
LOC_Os08g30719	-1.03782	-0.734916	expressed protein
LOC_Os06g48240	-1.03392	-0.966389	AAA ATPase, putative, expressed
LOC_Os03g46200	-1.03045	-0.882667	acetyltransferase, GNAT family, putative, expressed
LOC_Os07g09420	-1.01986	-0.506681	ATPase, putative, expressed
LOC_Os01g41200	-1.01821	-1.09383	heavy metal-associated domain containing protein, expressed
LOC_Os03g59030	-1.01673	-1.08745	UDP-rhamnose rhamnosyltransferase, putative, expressed
LOC_Os07g01600	-1.01398	-0.75785	dirigent, putative, expressed
LOC_Os04g49160	-1.01229	-1.56936	zinc finger, C3HC4 type domain containing protein, expressed
LOC_Os06g12820	-1.0077	-0.830866	proteins of unknown function domain containing protein, expressed
LOC_Os03g51470	-0.985793	-1.16036	expressed protein
LOC_Os12g26290	-0.985054	-0.816554	alpha-DOX2, putative, expressed
LOC_Os09g30130	-0.979141	-0.59821	CSLE6 - cellulose synthase-like family E, expressed
LOC_Os04g51980	-0.964633	-1.02219	transferase family domain containing protein, expressed
LOC_Os01g73200	-0.96177	-1.65071	peroxidase precursor, putative, expressed
LOC_Os08g41890	-0.957227	-0.730649	microtubule associated protein, putative, expressed
LOC_Os11g20090	-0.956553	-0.646979	O-methyltransferase, putative, expressed
LOC_Os05g39320	-0.95542	-0.54253	thiamine pyrophosphate enzyme, C-terminal TPP binding domain containing protein, expressed
LOC_Os12g27350	-0.952614	-0.979603	10-deacetylbaccatin III 10-O-acetyltransferase, putative, expressed
LOC_Os03g55240	-0.951393	-0.824854	cytochrome P450, putative, expressed
LOC_Os04g46990	-0.951357	-0.925896	cis-zeatin O-glucosyltransferase, putative, expressed
LOC_Os07g48010	-0.945653	-0.518684	peroxidase precursor, putative, expressed
LOC_Os04g52890	-0.94222	-0.719064	ATBAG1, putative, expressed
LOC_Os02g37800	-0.934576	-0.794253	lecithin:cholesterol acyltransferase, putative, expressed
LOC_Os09g25490	-0.930501	-0.76017	CESA9 - cellulose synthase, expressed
LOC_Os02g25960	-0.922011	-1.32739	ankyrin repeat family protein, putative, expressed
LOC_Os05g04500	-0.921925	-0.655739	peroxidase precursor, putative, expressed
LOC_Os07g10440	-0.918773	-0.644867	expressed protein
LOC_Os01g09880	-0.900557	-0.649516	harpin-induced protein 1 domain containing protein, expressed
LOC_Os03g48810	-0.896761	-0.984051	nucleobase-ascorbate transporter, putative, expressed
LOC_Os03g16610	-0.883986	-1.0238	laccase precursor protein, putative, expressed
LOC_Os12g07310	-0.882699	-0.749957	citrate-binding protein precursor, putative, expressed
LOC_Os01g52660	-0.880199	-0.653529	POEI51 - Pollen Ole e I allergen and extensin family protein precursor, expressed
LOC_Os11g20160	-0.874819	-0.664068	O-methyltransferase, putative, expressed
LOC_Os01g03620	-0.874699	-0.464986	multicopper oxidase domain containing protein, expressed
LOC_Os08g02030	-0.873171	-0.919707	transferase family protein, putative, expressed
LOC_Os02g11770	-0.871702	-1.01574	expressed protein
LOC_Os08g43440	-0.867226	-0.775292	cytochrome P450, putative, expressed
LOC_Os03g15320	-0.85537	-0.666382	glyoxal oxidase-related, putative, expressed
LOC_Os09g33650	-0.850284	-0.941445	expressed protein
LOC_Os11g47600	-0.848701	-0.72531	glycosyl hydrolase, putative, expressed
LOC_Os04g35100	-0.848031	-0.665419	phospholipase C, putative, expressed
LOC_Os05g48200	-0.837852	-0.785788	glutamate synthase, chloroplast precursor, putative, expressed
LOC_Os06g07300	-0.837461	-0.909814	jacalin-like lectin domain containing protein, expressed
LOC_Os03g30250	-0.837286	-0.481385	COBRA-like protein precursor, putative, expressed
LOC_Os02g04430	-0.835121	-0.7773	STRUBBELIG-RECEPTOR FAMILY 1 precursor, putative, expressed
LOC_Os06g09870	-0.833939	-0.568593	retrotransposon protein, putative, unclassified, expressed
LOC_Os07g10190	-0.830967	-0.832291	glucosyltransferase, putative, expressed
LOC_Os01g71280	-0.828595	-0.573876	glycerol-3-phosphate dehydrogenase, putative, expressed
LOC_Os04g30490	-0.824081	-0.926591	MATE efflux family protein, putative, expressed
LOC_Os02g51799	-0.822911	-0.742169	MYB family transcription factor, putative, expressed
LOC_Os03g20120	-0.822611	-0.737138	glycosyl transferase 8 domain containing protein, putative, expressed
LOC_Os01g14970	-0.818813	-1.15877	expressed protein
LOC_Os03g14590	-0.814027	-0.534645	calcium-binding EF hand family protein, putative, expressed
LOC_Os12g32850	-0.81038	-1.11573	cytochrome P450, putative, expressed
LOC_Os01g54620	-0.810124	-0.564197	CESA4 - cellulose synthase, expressed
LOC_Os03g01320	-0.801043	-0.843871	LTPL116 - Protease inhibitor/seed storage/LTP family protein precursor, expressed
LOC_Os09g15480	-0.800595	-0.664096	Ser/Thr-rich protein T10 in DGCR region, putative, expressed
LOC_Os06g31890	-0.797917	-0.464677	THION3 - Plant thionin family protein precursor, expressed
LOC_Os10g31620	-0.794884	-0.909844	glycine-rich cell wall structural protein 2 precursor, putative, expressed
LOC_Os10g32980	-0.794307	-0.558571	CESA7 - cellulose synthase, expressed
LOC_Os05g40630	-0.78573	-0.527117	DUF567 domain containing protein, putative, expressed
LOC_Os08g40720	-0.783155	-0.642041	FAD-binding and arabino-lactone oxidase domains containing protein, putative, expressed
LOC_Os04g33450	-0.781266	-0.624645	expressed protein
LOC_Os03g63330	-0.781143	-0.482787	aspartokinase, chloroplast precursor, putative, expressed
LOC_Os01g67090	-0.780188	-0.567299	IQ calmodulin-binding motif domain containing protein, expressed
LOC_Os01g18110	-0.753855	-0.599275	cinnamoyl CoA reductase, putative, expressed
LOC_Os01g66900	-0.747331	-0.631685	expressed protein
LOC_Os03g43650	-0.746669	-0.564253	uncharacterized protein At4g06744 precursor, putative, expressed
LOC_Os07g01110	-0.746402	-0.556485	laccase precursor protein, putative, expressed
LOC_Os02g09610	-0.736986	-0.757795	GDSL-like lipase/acylhydrolase, putative, expressed
LOC_Os11g13870	-0.735805	-0.684058	plant-specific domain TIGR01627 family protein, expressed
LOC_Os12g26960	-0.734286	-0.822243	THION34 - Plant thionin family protein precursor, expressed
LOC_Os01g02010	-0.733149	-0.631802	expressed protein
LOC_Os11g43030	-0.730278	-0.827409	von Willebrand factor type A domain containing protein, expressed
LOC_Os03g17470	-0.728991	-0.535214	IN2-1 protein, putative, expressed
LOC_Os12g02080	-0.727157	-0.806123	peroxidase precursor, putative, expressed
LOC_Os04g33600	-0.723579	-0.515103	hydrolase, alpha/beta fold family protein, putative, expressed
LOC_Os01g53430	-0.72124	-0.665501	anthocyanidin 5,3-O-glucosyltransferase, putative, expressed
LOC_Os01g73170	-0.719523	-0.864744	peroxidase precursor, putative, expressed
LOC_Os12g03260	-0.719006	-0.702741	MATE efflux family protein, putative, expressed
LOC_Os12g08564	-0.70778	-0.916185	retrotransposon protein, putative, unclassified, expressed
LOC_Os05g34150	-0.703458	-0.783673	glutathione S-transferase, putative, expressed
LOC_Os01g27210	-0.692463	-0.463334	glutathione S-transferase, putative, expressed
LOC_Os01g24030	-0.690308	-0.694362	AMP-binding enzyme, putative, expressed
LOC_Os04g56430	-0.683426	-0.71026	cysteine-rich receptor-like protein kinase, putative, expressed
LOC_Os10g38489	-0.674041	-0.971655	glutathione S-transferase GSTU6, putative, expressed
LOC_Os09g04050	-0.67115	-0.688494	dehydrogenase, putative, expressed
LOC_Os03g18850	-0.665452	-0.447804	pathogenesis-related Bet v I family protein, putative, expressed
LOC_Os03g05270	-0.659848	-0.578372	RING finger and CHY zinc finger domain-containing protein 1, putative, expressed
LOC_Os11g31540	-0.644888	-1.59037	BRASSINOSTEROID INSENSITIVE 1-associated receptor kinase 1 precursor, putative, expressed
LOC_Os03g15460	-0.641429	-0.874598	expressed protein
LOC_Os03g12820	-0.640618	-0.589451	ATP8, putative, expressed
LOC_Os01g51870	-0.637421	-0.520677	methyltransferase, putative, expressed
LOC_Os04g58200	-0.634276	-0.934343	protochlorophyllide reductase A, chloroplast precursor, putative, expressed
LOC_Os08g38170	-0.619342	-0.610764	methyladenine glycosylase, putative, expressed
LOC_Os11g01530	-0.618342	-0.540424	ferritin-1, chloroplast precursor, putative, expressed
LOC_Os04g49890	-0.617468	-0.559567	multidrug resistance-associated protein, putative, expressed
LOC_Os03g52860	-0.613476	-0.605283	lipoxygenase, putative, expressed
LOC_Os04g51520	-0.610436	-0.503393	glycosyl hydrolases family 16, putative, expressed
LOC_Os01g06580	-0.603655	-0.489358	fasciclin domain containing protein, expressed
LOC_Os07g01890	-0.60084	-1.32744	expressed protein
LOC_Os03g08600	-0.599436	-0.969855	glycosyl transferase, putative, expressed
LOC_Os03g28160	-0.596105	-0.785538	jacalin-like lectin domain containing protein, expressed
LOC_Os02g43300	-0.595813	-0.55217	expressed protein
LOC_Os10g03850	-0.578004	-1.11194	OsFBX352 - F-box domain containing protein, expressed
LOC_Os01g65650	-0.568517	-0.698088	receptor-like protein kinase HAIKU2 precursor, putative, expressed
LOC_Os10g40620	-0.5676	-0.699885	expressed protein
LOC_Os08g08960	-0.564568	-1.1376	Cupin domain containing protein, expressed
LOC_Os01g08810	-0.558844	-0.786791	cytochrome P450, putative, expressed
LOC_Os03g52630	-0.547442	-0.468997	endoglucanase, putative, expressed	OsGH9A3
LOC_Os03g60509	-0.545836	-0.499933	expressed protein
LOC_Os11g04070	-0.542175	-0.540867	60S acidic ribosomal protein P0, putative, expressed
LOC_Os06g35630	-0.541622	-0.514576	reticuline oxidase-like protein precursor, putative, expressed
LOC_Os06g05910	-0.53679	-0.610071	methyltransferase domain containing protein, expressed
LOC_Os06g43600	-0.519838	-0.550394	LTPL129 - Protease inhibitor/seed storage/LTP family protein precursor, expressed
LOC_Os06g35560	-0.516391	-0.490015	reticuline oxidase-like protein precursor, putative, expressed
LOC_Os06g11660	-0.508397	-0.533886	phosphate-induced protein 1 conserved region domain containing protein, expressed
LOC_Os10g18760	-0.49303	-1.34465	dirigent, putative, expressed
LOC_Os08g02230	-0.481291	-0.566839	FAD-binding and arabino-lactone oxidase domains containing protein, putative, expressed
LOC_Os11g37940	-0.47969	-1.19726	WIP2 - Wound-induced protein precursor, expressed
LOC_Os03g08530	-0.470781	-0.493962	aminotransferase, classes I and II, domain containing protein, expressed
LOC_Os08g38910	-0.46289	-0.613354	caffeoyl-CoA O-methyltransferase, putative, expressed
LOC_Os02g05830	-0.46054	-0.502462	ribulose bisphosphate carboxylase small chain, chloroplast precursor, putative, expressed
LOC_Os04g27190	-0.432228	-0.579704	terpene synthase, putative, expressed
LOC_Os11g17954	4.67888	4.37048	transposon protein, putative, Pong sub-class, expressed
LOC_Os09g35010	3.51466	2.9151	dehydration-responsive element-binding protein, putative, expressed
LOC_Os06g15750	3.44838	1.81613	NB-ARC domain containing protein, expressed
LOC_Os08g38800	3.37662	3.51258	retrotransposon protein, putative, unclassified, expressed
LOC_Os07g01904	3.32801	2.57092	expressed protein
LOC_Os11g45990	3.32196	3.12576	von Willebrand factor type A domain containing protein, putative, expressed
LOC_Os10g36170	3.00359	2.07204	LTPL160 - Protease inhibitor/seed storage/LTP family protein precursor, expressed
LOC_Os01g35330	2.97637	2.24615	circumsporozoite protein precursor, putative, expressed
LOC_Os10g41838	2.89084	2.88846	F-box protein interaction domain containing protein, expressed
LOC_Os09g17630	2.85935	2.65194	receptor-like protein kinase 2, putative, expressed
LOC_Os01g19330	2.82351	2.02474	MYB family transcription factor, putative, expressed
LOC_Os04g06900	2.78694	1.97785	expressed protein
LOC_Os06g29730	2.69602	1.57134	RALFL28 - Rapid ALkalinization Factor RALF family protein precursor, expressed
LOC_Os04g33240	2.62457	1.55937	sex determination protein tasselseed-2, putative, expressed
LOC_Os02g43280	2.58749	2.23148	aldehyde dehydrogenase, putative, expressed
LOC_Os06g09980	2.46684	2.1491	expressed protein
LOC_Os06g39780	2.43079	1.71329	cytochrome P450, putative, expressed
LOC_Os01g19880	2.40043	1.63061	expressed protein
LOC_Os02g15110	2.37272	1.896	zinc finger, C3HC4 type domain containing protein, expressed
LOC_Os04g22380	2.24245	1.91451	short chain dehydrogenase/reductase protein, putative, expressed
LOC_Os09g07290	2.18748	2.30753	GDSL-like lipase/acylhydrolase, putative, expressed
LOC_Os01g09220	2.08585	1.7821	transposon protein, putative, CACTA, En/Spm sub-class, expressed
LOC_Os06g36880	2.04537	1.70573	cysteine synthase, putative, expressed
LOC_Os06g14420	1.95518	0.865329	hydrolase, NUDIX family, domain containing protein, expressed
LOC_Os11g24140	1.94942	1.92126	plastocyanin-like domain containing protein, putative, expressed
LOC_Os09g25060	1.93278	1.17038	WRKY76, expressed
LOC_Os03g60570	1.92781	1.57798	ZOS3-22 - C2H2 zinc finger protein, expressed
LOC_Os02g21810	1.89466	1.10743	cytochrome P450 51, putative, expressed
LOC_Os03g08310	1.81805	1.82919	ZIM domain containing protein, putative, expressed
LOC_Os10g26940	1.77572	1.61641	BURP domain containing protein, expressed
LOC_Os03g52410	1.76158	1.20486	expressed protein
LOC_Os05g47960	1.73657	0.882544	expressed protein
LOC_Os04g49194	1.69934	1.05108	naringenin,2-oxoglutarate 3-dioxygenase, putative, expressed
LOC_Os09g11170	1.68962	2.77623	protein binding protein, putative, expressed
LOC_Os11g17440	1.63592	1.14267	enoyl-CoA hydratase/isomerase family protein, expressed
LOC_Os01g64470	1.55925	1.49115	harpin-induced protein 1 domain containing protein, expressed
LOC_Os08g37210	1.55528	0.742995	patatin, putative, expressed
LOC_Os04g58810	1.54121	1.06491	CAF1 family ribonuclease containing protein, putative, expressed
LOC_Os05g31620	1.52984	1.03584	OsCML15 - Calmodulin-related calcium sensor protein, expressed
LOC_Os03g04060	1.52839	0.614567	CHIT16 - Chitinase family protein precursor, expressed
LOC_Os09g25690	1.50376	1.03305	retrotransposon protein, putative, unclassified, expressed
LOC_Os02g51760	1.48287	1.06002	expressed protein
LOC_Os02g37380	1.48213	1.17466	expressed protein
LOC_Os05g23950	1.46315	1.69887	TRAF-type zinc finger family protein, expressed
LOC_Os05g05680	1.44528	1.03803	1-aminocyclopropane-1-carboxylate oxidase, putative, expressed
LOC_Os10g11500	1.43973	1.21406	SCP-like extracellular protein, expressed
LOC_Os01g72370	1.41909	1.53483	helix-loop-helix DNA-binding domain containing protein, expressed
LOC_Os02g33720	1.3922	0.814989	RING-H2 finger protein, putative, expressed
LOC_Os09g17152	1.38947	1.3334	OsFBX319 - F-box domain containing protein, expressed
LOC_Os02g36070	1.38715	1.01908	cytochrome P450, putative, expressed
LOC_Os04g06990	1.38304	1.23259	expressed protein
LOC_Os02g04130	1.36797	0.813639	DUF1645 domain containing protein, putative, expressed
LOC_Os10g34010	1.34307	1.62115	expressed protein
LOC_Os09g01650	1.34196	1.26374	peptidyl-prolyl cis-trans isomerase, FKBP-type, putative, expressed
LOC_Os09g21710	1.33068	0.78606	AN1-like zinc finger domain containing protein, expressed
LOC_Os02g45520	1.31176	0.927419	uncharacterized membrane protein, putative, expressed
LOC_Os06g46950	1.30444	0.736453	EF hand family protein, putative, expressed
LOC_Os03g16950	1.28739	1.08557	cysteine-rich repeat secretory protein 55 precursor, putative, expressed
LOC_Os09g24820	1.28026	1.25971	ZF-HD protein dimerisation region containing protein, expressed
LOC_Os10g41980	1.27501	0.56787	RALFL26 - Rapid ALkalinization Factor RALF family protein precursor, expressed
LOC_Os07g04820	1.25672	1.0647	protein kinase, putative, expressed
LOC_Os01g28790	1.24721	0.675722	PRAS-rich protein, putative, expressed
LOC_Os02g51930	1.23751	1.36019	cytokinin-O-glucosyltransferase 2, putative, expressed
LOC_Os01g72530	1.22791	0.828027	OsCML31 - Calmodulin-related calcium sensor protein, expressed
LOC_Os01g51670	1.22416	0.807007	expressed protein
LOC_Os11g17480	1.2185	0.710344	retrotransposon protein, putative, Ty1-copia subclass, expressed
LOC_Os09g29540	1.20879	0.907242	OsWAK82 - OsWAK receptor-like cytoplasmic kinase OsWAK-RLCK, expressed
LOC_Os01g55670	1.1824	1.24485	expressed protein
LOC_Os08g26850	1.18149	0.620217	plant protein of unknown function domain containing protein, expressed
LOC_Os06g40240	1.16065	1.14688	retrotransposon protein, putative, unclassified, expressed
LOC_Os01g11300	1.15293	1.28801	cytochrome P450, putative, expressed
LOC_Os05g11160	1.13943	0.778259	expressed protein
LOC_Os02g46100	1.13871	0.818832	RING-H2 finger protein, putative, expressed
LOC_Os02g52990	1.13515	0.605888	OsSAUR12 - Auxin-responsive SAUR gene family member, expressed
LOC_Os08g09080	1.12041	1.1322	Cupin domain containing protein, expressed
LOC_Os03g08490	1.11765	0.900831	AP2 domain containing protein, expressed
LOC_Os11g02720	1.11615	1.90383	expressed protein
LOC_Os01g37090	1.09805	1.0036	expressed protein
LOC_Os05g05670	1.09503	0.688494	1-aminocyclopropane-1-carboxylate oxidase, putative, expressed
LOC_Os11g37880	1.09371	0.608185	stripe rust resistance protein Yr10, putative, expressed
LOC_Os05g25770	1.09086	0.591873	WRKY45, expressed
LOC_Os10g35500	1.09047	0.701287	epoxide hydrolase, putative, expressed
LOC_Os08g32960	1.06888	0.529165	endonuclease/exonuclease/phosphatase family domain containing protein, expressed
LOC_Os06g35480	1.06733	1.01297	peroxidase precursor, putative, expressed
LOC_Os07g38290	1.0646	0.875183	plastocyanin-like domain containing protein, putative, expressed
LOC_Os01g09700	1.05609	1.30747	aminotransferase, classes I and II, domain containing protein, expressed
LOC_Os01g53730	1.05393	0.825312	expressed protein
LOC_Os06g47910	1.04717	1.21361	GDSL-like lipase/acylhydrolase, putative, expressed
LOC_Os04g47930	1.04526	0.600542	aluminum-activated malate transporter, putative, expressed
LOC_Os02g41840	1.03615	0.473189	DUF584 domain containing protein, putative, expressed
LOC_Os08g09020	1.02929	0.65438	Cupin domain containing protein, expressed
LOC_Os01g10440	1.02615	1.03538	xylosyltransferase, putative, expressed
LOC_Os03g40130	1.02304	0.947319	universal stress protein domain containing protein, putative, expressed
LOC_Os01g49830	1.02061	0.648406	B3 DNA binding domain containing protein, expressed
LOC_Os01g70790	1.01689	0.584274	SRC2 protein, putative, expressed
LOC_Os08g33190	1.0074	1.12215	linker histone H1 and H5 family protein, expressed
LOC_Os12g24320	0.99411	0.868635	ATPase 3, putative, expressed
LOC_Os08g09060	0.990754	0.801556	Cupin domain containing protein, expressed
LOC_Os10g11889	0.988728	1.38396	expressed protein
LOC_Os07g34570	0.981754	0.580097	FAD dependent oxidoreductase domain containing protein, expressed
LOC_Os09g35030	0.981406	0.822962	dehydration-responsive element-binding protein, putative, expressed
LOC_Os08g37660	0.97745	0.69497	plastocyanin-like domain containing protein, putative, expressed
LOC_Os07g03040	0.97722	3.24423	expressed protein
LOC_Os08g01550	0.970027	0.944392	expressed protein
LOC_Os12g39710	0.964084	0.679213	expressed protein
LOC_Os04g54130	0.963432	0.891058	TKL_IRAK_DUF26-ld.1 - DUF26 kinases have homology to DUF26 containing loci, expressed
LOC_Os11g37960	0.954566	0.446195	WIP4 - Wound-induced protein precursor, expressed
LOC_Os11g08380	0.948665	0.75911	1-aminocyclopropane-1-carboxylate oxidase, putative, expressed
LOC_Os04g49690	0.94834	0.996405	FERONIA receptor-like kinase, putative, expressed
LOC_Os03g04070	0.946395	0.820462	no apical meristem protein, putative, expressed
LOC_Os11g01439	0.946201	0.832172	chloroplast unusual positioning protein, putative, expressed
LOC_Os07g25050	0.94163	0.523464	thionin-like peptide, putative, expressed
LOC_Os06g04240	0.940772	0.76522	expressed protein
LOC_Os11g11650	0.929001	0.909648	expressed protein
LOC_Os02g43790	0.92532	0.601685	ethylene-responsive transcription factor, putative, expressed
LOC_Os01g63970	0.922655	0.603289	sialyltransferase family domain containing protein, expressed
LOC_Os02g39080	0.920783	0.687018	expressed protein
LOC_Os08g19670	0.919114	0.664577	expressed protein
LOC_Os01g20830	0.911577	0.952359	heavy metal-associated domain containing protein, expressed
LOC_Os04g57340	0.888779	0.535737	AP2 domain containing protein, expressed
LOC_Os07g25810	0.883721	1.19199	retrotransposon protein, putative, unclassified, expressed
LOC_Os01g22670	0.877396	1.23245	fruit bromelain precursor, putative, expressed
LOC_Os01g42690	0.873379	0.531741	OsPOP2 - Putative Prolyl Oligopeptidase homologue, expressed
LOC_Os07g35560	0.872881	1.02043	glucan endo-1,3-beta-glucosidase precursor, putative, expressed
LOC_Os04g52260	0.869314	0.822736	LTPL124 - Protease inhibitor/seed storage/LTP family protein precursor, expressed
LOC_Os01g08440	0.869167	0.479666	UDP-glucoronosyl and UDP-glucosyl transferase domain containing protein, expressed
LOC_Os09g20390	0.860139	0.774693	uncharacterized glycosyl hydrolase Rv2006/MT2062, putative, expressed
LOC_Os11g14050	0.841802	0.512069	leucine-rich repeat family protein, putative, expressed
LOC_Os03g45720	0.829589	0.682232	glyoxalase family protein, putative, expressed
LOC_Os07g03730	0.827178	0.761007	SCP-like extracellular protein, expressed
LOC_Os02g18670	0.826544	0.775437	ABC transporter family protein, putative, expressed
LOC_Os04g54220	0.816502	0.556251	expressed protein
LOC_Os09g24590	0.816059	0.612818	expressed protein
LOC_Os01g41900	0.814047	0.497892	Myb transcription factor, putative, expressed
LOC_Os11g44950	0.812887	0.527341	glycosyl hydrolase family 3 protein, putative, expressed
LOC_Os01g47070	0.807909	0.513225	glycosyl hydrolase, putative, expressed
LOC_Os05g44900	0.804464	0.523674	expressed protein
LOC_Os03g22050	0.803378	0.530585	CAMK_KIN1/SNF1/Nim1_like.16 - CAMK includes calcium/calmodulin depedent protein kinases, expressed
LOC_Os03g08500	0.801308	0.581154	AP2 domain containing protein, expressed
LOC_Os02g35660	0.794557	0.605593	PTF1, putative, expressed
LOC_Os01g50420	0.794143	0.603331	STE_MEKK_ste11_MAP3K.7 - STE kinases include homologs to sterile 7, sterile 11 and sterile 20 from yeast, expressed
LOC_Os10g32400	0.793645	0.930987	PsbP, putative, expressed
LOC_Os02g07930	0.793367	0.628861	B-box zinc finger family protein, putative, expressed
LOC_Os11g01300	0.790322	1.02493	protein transport protein Sec61 subunit beta, putative, expressed
LOC_Os06g17410	0.787688	0.631946	dof zinc finger domain containing protein, putative, expressed
LOC_Os05g08420	0.765324	0.476642	expressed protein
LOC_Os05g15230	0.763579	0.782607	plant protein of unknown function domain containing protein, expressed
LOC_Os05g46760	0.763026	0.917226	STE_MEKK_ste11_MAP3K.19 - STE kinases include homologs to sterile 7, sterile 11 and sterile 20 from yeast, expressed
LOC_Os01g49740	0.762339	0.680854	expressed protein
LOC_Os01g45720	0.755514	0.585824	expressed protein
LOC_Os08g08980	0.749916	1.12028	cupin domain containing protein, expressed
LOC_Os02g13370	0.748263	0.60022	expressed protein
LOC_Os04g06520	0.745829	0.514121	expressed protein
LOC_Os03g32270	0.741123	0.755979	hydrolase, alpha/beta fold family domain containing protein, expressed
LOC_Os09g27500	0.737676	0.611861	cytochrome P450, putative, expressed
LOC_Os02g48060	0.737617	0.979299	helix-loop-helix DNA-binding domain containing protein, expressed
LOC_Os08g32060	0.736512	0.854933	spotted leaf 11, putative, expressed
LOC_Os08g14880	0.735506	0.851886	transposon protein, putative, unclassified, expressed
LOC_Os01g14110	0.732442	0.780847	expressed protein
LOC_Os02g13510	0.728725	0.553352	receptor-like protein kinase 5 precursor, putative, expressed
LOC_Os06g43810	0.72573	0.606535	expressed protein
LOC_Os02g37190	0.721697	0.484685	expressed protein
LOC_Os01g74410	0.717625	0.435329	MYB family transcription factor, putative, expressed
LOC_Os06g27910	0.715604	0.780549	oleosin, putative, expressed
LOC_Os01g22680	0.714486	1.05776	fruit bromelain precursor, putative, expressed
LOC_Os03g05750	0.714065	0.795804	heavy-metal-associated domain-containing protein, putative, expressed
LOC_Os12g01260	0.711422	1.00167	protein transport protein Sec61 subunit beta, putative, expressed
LOC_Os10g02480	0.708666	0.974506	oxidoreductase, aldo/keto reductase family protein, putative, expressed
LOC_Os03g53020	0.70822	1.16341	helix-loop-helix DNA-binding domain containing protein, expressed
LOC_Os09g23140	0.702477	0.543472	endonuclease/exonuclease/phosphatase family domain containing protein, expressed
LOC_Os03g52680	0.701823	0.589881	expressed protein
LOC_Os10g07556	0.692127	0.90588	wall-associated receptor kinase-like 22 precursor, putative, expressed
LOC_Os06g21570	0.691785	0.990172	Os6bglu24 - beta-glucosidase homologue, similar to G. max isohydroxyurate hydrolase, expressed
LOC_Os01g67820	0.681673	0.685972	exo70 exocyst complex subunit domain containing protein, expressed
LOC_Os01g49640	0.679017	0.586602	LTPL149 - Protease inhibitor/seed storage/LTP family protein precursor, expressed
LOC_Os03g18150	0.674636	0.488334	protein phosphatase 2C, putative, expressed
LOC_Os01g71310	0.673912	0.917955	cytokinin dehydrogenase precursor, putative, expressed
LOC_Os01g25280	0.673247	0.750201	jacalin-like lectin domain containing protein, expressed
LOC_Os06g34730	0.673226	0.587246	expressed protein
LOC_Os07g35350	0.668573	0.748625	glucan endo-1,3-beta-glucosidase precursor, putative, expressed
LOC_Os03g37411	0.663878	0.599513	MATE efflux family protein, putative, expressed
LOC_Os05g06660	0.662146	0.553866	OsSCP26 - Putative Serine Carboxypeptidase homologue, expressed
LOC_Os01g40070	0.660668	0.510707	expressed protein
LOC_Os02g11790	0.654923	0.495452	OsFBK4 - F-box domain and kelch repeat containing protein, expressed
LOC_Os06g07250	0.653229	0.971116	jacalin-like lectin domain containing protein, expressed
LOC_Os07g44130	0.652264	0.748704	cytochrome P450 72A1, putative, expressed
LOC_Os05g34320	0.650632	0.736546	beta-hexosaminidase precursor, putative, expressed
LOC_Os01g11880	0.644741	0.559144	DJ-1 family protein, putative, expressed
LOC_Os11g42950	0.638482	0.554787	expressed protein
LOC_Os01g72740	0.637961	0.610491	cytochrome P450, putative, expressed
LOC_Os03g02900	0.636355	0.649763	B3 DNA binding domain containing protein, expressed
LOC_Os05g39930	0.63002	0.587729	spotted leaf 11, putative, expressed
LOC_Os07g27350	0.629982	0.600902	atuA, putative, expressed
LOC_Os06g13180	0.628373	0.535562	metalloendoproteinase 1 precursor, putative, expressed
LOC_Os08g10300	0.624984	0.466476	SHR5-receptor-like kinase, putative, expressed
LOC_Os01g68650	0.623345	0.458191	plant-specific domain TIGR01615 family protein, expressed
LOC_Os01g60170	0.621655	0.694918	DUF567 domain containing protein, putative, expressed
LOC_Os01g40560	0.610755	0.845668	hypersensitive-induced response protein, putative, expressed
LOC_Os12g05840	0.610412	0.785356	Cupin domain containing protein, expressed
LOC_Os03g12860	0.608404	0.54679	homeobox associated leucine zipper, putative, expressed
LOC_Os09g36730	0.605412	0.494429	MYB family transcription factor, putative, expressed	MYB31
LOC_Os06g20040	0.604916	0.596664	aspartic proteinase nepenthesin-2 precursor, putative, expressed
LOC_Os03g26210	0.594621	0.696572	helix-loop-helix DNA-binding domain containing protein, expressed
LOC_Os05g06970	0.586564	0.599468	peroxidase precursor, putative, expressed
LOC_Os04g52640	0.585971	0.539804	SHR5-receptor-like kinase, putative, expressed
LOC_Os10g42960	0.585005	0.530163	urea active transporter, putative, expressed
LOC_Os11g02240	0.580012	0.44682	CAMK_KIN1/SNF1/Nim1_like.4 - CAMK includes calcium/calmodulin depedent protein kinases, expressed
LOC_Os01g46840	0.578971	0.648016	expressed protein
LOC_Os04g42620	0.572408	0.596484	uncharacterized protein At4g06744 precursor, putative, expressed
LOC_Os05g46500	0.569439	0.683209	expressed protein
LOC_Os12g08130	0.551519	0.563922	amino acid transporter, putative, expressed
LOC_Os10g39260	0.549645	0.461113	aspartic proteinase nepenthesin, putative, expressed
LOC_Os05g38660	0.542513	0.921601	expressed protein
LOC_Os11g42800	0.541158	0.560516	kinesin motor domain containing protein, putative, expressed
LOC_Os01g63200	0.529178	0.536554	laccase precursor protein, putative, expressed
LOC_Os07g07860	0.528773	0.712609	LTPL76 - Protease inhibitor/seed storage/LTP family protein precursor, expressed
LOC_Os02g46260	0.52606	0.650864	OsSCP9 - Putative Serine Carboxypeptidase homologue, expressed
LOC_Os01g54340	0.51465	0.451236	plant-specific domain TIGR01615 family protein, expressed
LOC_Os02g38230	0.513114	0.524045	high affinity nitrate transporter, putative, expressed
LOC_Os01g74110	0.51188	0.67233	metal cation transporter, putative, expressed
LOC_Os12g28590	0.510357	0.46869	ATPase 2, putative, expressed
LOC_Os12g02200	0.473044	0.439968	CAMK_KIN1/SNF1/Nim1_like.6 - CAMK includes calcium/calmodulin depedent protein kinases, expressed
LOC_Os06g05000	0.472661	0.542386	early nodulin 93 ENOD93 protein, putative, expressed
LOC_Os01g58970	0.456072	0.499113	cytochrome P450, putative, expressed
LOC_Os11g42960	0.444287	0.613743	integral membrane protein TIGR01569 containing protein, expressed
